# Supplementary material for: Using Gene Expression to Study Specialized Metabolism—A Practical Guide
Source: Front Plant Sci. 2021 Jan 12;11:625035. doi: 10.3389/fpls.2020.625035 (PMC7835209; doi:10.3389/fpls.2020.625035)
Supplement: Supplementary Table 1 — Anther-specific genes retrieved from CoNekT. The genes shown in Table 1 are indicated by bold letters. [file Table_1.XLSX]

## Sheet: Table S1. Anther-specific genes
Table S1. Anther-specific genes
Gene	Aliases	Description					Info
AT4G22870	None	2-oxoglutarate (2OG) and Fe(II)-dependent oxygenase superfamily protein
AT3G52160	KCS15	3-ketoacyl-CoA synthase 15
AT5G49070	KCS21	3-ketoacyl-CoA synthase 21
AT1G71160	KCS7	3-ketoacyl-CoA synthase 7
AT3G13220	ABCG26, WBC27	ABC-2 type transporter family protein	http://www.plantcell.org/content/26/11/4483
AT5G13580	None	ABC-2 type transporter family protein
AT1G62940	ACOS5	acyl-CoA synthetase 5	http://www.plantcell.org/content/21/2/507
AT1G08065	ACA5, ATACA5	alpha carbonic anhydrase 5
AT5G14980	None	alpha/beta-Hydrolases superfamily protein
AT3G15400	ATA20	anther 20
AT5G13380	None	Auxin-responsive GH3 family protein
AT2G16910	AMS	basic helix-loop-helix (bHLH) DNA-binding superfamily protein
AT2G31220	None	basic helix-loop-helix (bHLH) DNA-binding superfamily protein
AT1G06170	None	basic helix-loop-helix (bHLH) DNA-binding superfamily protein
AT2G31215	None	basic helix-loop-helix (bHLH) DNA-binding superfamily protein
AT3G20450	None	B-cell receptor-associated protein 31-like
AT4G28395	ATA7, A7	Bifunctional inhibitor/lipid-transfer protein/seed storage 2S albumin superfamily protein
AT5G52160	None	Bifunctional inhibitor/lipid-transfer protein/seed storage 2S albumin superfamily protein
AT4G14815	None	Bifunctional inhibitor/lipid-transfer protein/seed storage 2S albumin superfamily protein
AT1G66850	None	Bifunctional inhibitor/lipid-transfer protein/seed storage 2S albumin superfamily protein
AT4G33355	None	Bifunctional inhibitor/lipid-transfer protein/seed storage 2S albumin superfamily protein
AT3G07450	None	Bifunctional inhibitor/lipid-transfer protein/seed storage 2S albumin superfamily protein
AT5G07230	None	Bifunctional inhibitor/lipid-transfer protein/seed storage 2S albumin superfamily protein
AT5G62080	None	Bifunctional inhibitor/lipid-transfer protein/seed storage 2S albumin superfamily protein
AT5G44265	None	Bifunctional inhibitor/lipid-transfer protein/seed storage 2S albumin superfamily protein
AT3G52130	None	Bifunctional inhibitor/lipid-transfer protein/seed storage 2S albumin superfamily protein
AT4G34850	LAP5	Chalcone and stilbene synthase family protein	LAP6/POLYKETIDE SYNTHASE A and LAP5/POLYKETIDE SYNTHASE B encode hydroxyalkyl α-pyrone synthases required for pollen development and sporopollenin biosynthesis in Arabidopsis thaliana.
AT1G02050	LAP6	Chalcone and stilbene synthase family protein	LAP5 and LAP6 encode anther-specific proteins with similarity to chalcone synthase essential for pollen exine development in Arabidopsis.
AT1G06260	None	Cysteine proteinases superfamily protein
AT5G08250	None	Cytochrome P450 superfamily protein
AT1G01280	CYP703A2, CYP703	cytochrome P450, family 703, subfamily A, polypeptide 2	https://www.ncbi.nlm.nih.gov/pmc/articles/PMC1913723/
AT1G69500	CYP704B1	cytochrome P450, family 704, subfamily B, polypeptide 1	CYP704B1 Is a Long-Chain Fatty Acid ω-Hydroxylase Essential for Sporopollenin Synthesis in Pollen of Arabidopsis
AT3G26125	CYP86C2	cytochrome P450, family 86, subfamily C, polypeptide 2
AT1G13140	CYP86C3	cytochrome P450, family 86, subfamily C, polypeptide 3
AT1G74540	CYP98A8	cytochrome P450, family 98, subfamily A, polypeptide 8
AT1G74550	CYP98A9	cytochrome P450, family 98, subfamily A, polypeptide 9
AT4G35420	DRL1	dihydroflavonol 4-reductase-like1
AT1G23670	None	Domain of unknown function (DUF220)
AT2G24670	None	Domain of unknown function (DUF313)
AT1G44224	None	ECA1 gametogenesis related family protein
AT3G26820	None	Esterase/lipase/thioesterase family protein
AT4G30040	None	Eukaryotic aspartyl protease family protein
AT4G30030	None	Eukaryotic aspartyl protease family protein
AT4G12920	None	Eukaryotic aspartyl protease family protein
AT3G58390	None	Eukaryotic release factor 1 (eRF1) family protein
AT3G42180	None	Exostosin family protein
AT2G03250	None	EXS (ERD1/XPR1/SYG1) family protein
AT1G75910	EXL4	extracellular lipase 4
AT5G26730	None	Fasciclin-like arabinogalactan family protein
AT5G16920	None	Fasciclin-like arabinogalactan family protein
AT3G16820	None	F-box and associated interaction domains-containing protein
AT3G10990	None	F-box associated ubiquitination effector family protein
AT1G14100	FUT8	fucosyltransferase 8
AT4G28397	None	FUNCTIONS IN: molecular_function unknown; INVOLVED IN: biological_process unknown; LOCATED IN: cellular_component unknown; BEST Arabidopsis thaliana protein match is: Bifunctional inhibitor/lipid-transfer protein/seed storage 2S albumin superfamily protein (TAIR:AT4G28395.1); Has 46 Blast hits to 46 proteins in 4 species: Archae - 0; Bacteria - 0; Metazoa - 0; Fungi - 0; Plants - 46; Viruses - 0;…
AT5G61605	None	FUNCTIONS IN: molecular_function unknown; INVOLVED IN: biological_process unknown; LOCATED IN: endomembrane system; EXPRESSED IN: petal, leaf whorl, sepal, flower; EXPRESSED DURING: 4 anthesis, petal differentiation and expansion stage; BEST Arabidopsis thaliana protein match is: Maternally expressed gene (MEG) family protein (TAIR:AT2G16505.1); Has 30201 Blast hits to 17322 proteins in 780 speci…
AT2G29770	None	Galactose oxidase/kelch repeat superfamily protein
AT2G29800	None	Galactose oxidase/kelch repeat superfamily protein
AT1G33430	None	Galactosyltransferase family protein
AT1G75920	None	GDSL-like Lipase/Acylhydrolase superfamily protein
AT5G41890	None	GDSL-like Lipase/Acylhydrolase superfamily protein
AT1G20132	None	GDSL-like Lipase/Acylhydrolase superfamily protein
AT1G20130	None	GDSL-like Lipase/Acylhydrolase superfamily protein
AT1G20120	None	GDSL-like Lipase/Acylhydrolase superfamily protein
AT2G34555	GA2OX3, ATGA2OX3	gibberellin 2-oxidase 3
AT1G12570	None	Glucose-methanol-choline (GMC) oxidoreductase family protein
AT3G11430	ATGPAT5, GPAT5	glycerol-3-phosphate acyltransferase 5
AT5G07510	ATGRP-4, GRP-4, ATGRP14, GRP14	glycine-rich protein 14
AT5G07520	GRP18, ATGRP18, ATGRP-8	glycine-rich protein 18
AT5G07550	ATGRP19, GRP19	glycine-rich protein 19
AT5G07560	ATGRP20, GRP20	glycine-rich protein 20
AT1G75940	ATA27, BGLU20	Glycosyl hydrolase superfamily protein
AT3G57620	None	glyoxal oxidase-related protein
AT1G22990	HIPP22	Heavy metal transport/detoxification superfamily protein
AT1G03390	None	HXXXD-type acyl-transferase family protein
AT3G23840	None	HXXXD-type acyl-transferase family protein
AT4G29250	None	HXXXD-type acyl-transferase family protein
AT3G11980	MS2, FAR2	Jojoba acyl CoA reductase-related male sterility protein
AT2G03740	None	late embryogenesis abundant domain-containing protein / LEA domain-containing protein
AT1G65620	AS2	Lateral organ boundaries (LOB) domain family protein
AT3G59510	None	Leucine-rich repeat (LRR) family protein
AT3G51590	LTP12	lipid transfer protein 12
AT1G06280	LBD2	LOB domain-containing protein 2
AT3G03760	LBD20	LOB domain-containing protein 20
AT1G61070	PDF2.4, LCR66	low-molecular-weight cysteine-rich 66
AT2G18480	None	Major facilitator superfamily protein
AT2G41415	None	Maternally expressed gene (MEG) family protein
AT1G10747	None	Maternally expressed gene (MEG) family protein
AT5G58310	ATMES18, MES18	methyl esterase 18
AT5G56110	MYB103, AtMYB103, ATMYB80, MS188	myb domain protein 103	https://pubmed.ncbi.nlm.nih.gov/27460657/	The transcription factors MS188 and AMS form a complex to activate the expression of CYP703A2 for sporopollenin biosynthesis in Arabidopsis thaliana.
AT1G69560	LOF2, MYB105, ATMYB105	myb domain protein 105
AT3G06490	BOS1, AtMYB108, MYB108	myb domain protein 108
AT4G37780	ATMYB87, MYB87	myb domain protein 87
AT5G62320	ATMYB99, ATMYBCU15, MYB99	myb domain protein 99
AT1G18960	None	myb-like HTH transcriptional regulator family protein
AT1G61110	NAC025, anac025	NAC domain containing protein 25
AT3G56560	NAC065, anac065	NAC domain containing protein 65
AT1G76470	None	NAD(P)-binding Rossmann-fold superfamily protein
AT1G68540	None	NAD(P)-binding Rossmann-fold superfamily protein
AT3G06100	NIP7;1, NLM6, NLM8	NOD26-like intrinsic protein 7;1
AT5G50790	SWEET10, AtSWEET10	Nodulin MtN3 family protein
AT5G50800	SWEET13, AtSWEET13	Nodulin MtN3 family protein
AT4G25010	SWEET14, AtSWEET14	Nodulin MtN3 family protein
AT2G41417	None	None
AT3G63093	None	None
AT4G14080	MEE48	O-Glycosyl hydrolases family 17 protein
AT3G23770	None	O-Glycosyl hydrolases family 17 protein
AT5G07600	None	Oleosin family protein
AT1G02510	KCO4, TPK4, ATKCO4, ATTPK4	Outward rectifying potassium channel protein
AT4G20050	QRT3	Pectin lyase-like superfamily protein
AT1G34640	None	peptidases
AT3G15830	None	phosphatidic acid phosphatase-related / PAP2-related
AT5G50060	None	Plant invertase/pectin methylesterase inhibitor superfamily protein
AT1G34140	PAB1	poly(A) binding protein 1
AT5G14300	PHB5, ATPHB5	prohibitin 5
AT1G66460	None	Protein kinase superfamily protein
AT5G48210	None	Protein of unknown function (DUF1278)
AT4G18425	None	Protein of unknown function (DUF679)
AT4G37900	None	Protein of unknown function (duplicated DUF1399)
AT1G30020	None	Protein of unknown function, DUF538
AT1G02813	None	Protein of unknown function, DUF538
AT5G24790	None	Protein of unknown function, DUF599
AT3G24270	APUM25, PUM25	pumilio 25
AT4G18190	PUP6, ATPUP6	purine permease 6
AT1G74130	None	Rhomboid-related intramembrane serine protease family protein
AT5G22260	MS1	RING/FYVE/PHD zinc finger superfamily protein
AT5G53720	None	RNA-binding (RRM/RBD/RNP motifs) family protein
AT4G22080	RHS14	root hair specific 14
AT2G41040	None	S-adenosyl-L-methionine-dependent methyltransferases superfamily protein
AT1G67990	TSM1, ATTSM1	S-adenosyl-L-methionine-dependent methyltransferases superfamily protein
AT4G15100	scpl30	serine carboxypeptidase-like 30
AT1G61130	SCPL32	serine carboxypeptidase-like 32
AT4G28090	sks10	SKU5 similar 10
AT1G75790	sks18	SKU5 similar 18
AT2G19070	SHT	spermidine hydroxycinnamoyl transferase
AT4G27330	SPL, NZZ	sporocyteless (SPL)
AT5G15960	KIN1	stress-responsive protein (KIN1) / stress-induced protein (KIN1)
AT4G10510	None	Subtilase family protein
AT1G20150	None	Subtilisin-like serine endopeptidase family protein
AT3G42960	ATA1, TA1, ASD	TAPETUM 1
AT5G44540	None	Tapetum specific protein TAP35/TAP44
AT4G20420	None	Tapetum specific protein TAP35/TAP44
AT3G63095	None	Tetratricopeptide repeat (TPR)-like superfamily protein
AT1G75030	ATLP-3, TLP-3	thaumatin-like protein 3
AT1G60320	None	Toll-Interleukin-Resistance (TIR) domain family protein
AT3G25950	None	TRAM, LAG1 and CLN8 (TLC) lipid-sensing domain containing protein
AT3G02030	None	transferases, transferring acyl groups other than amino-acyl groups;acyltransferases
AT5G60500	None	Undecaprenyl pyrophosphate synthetase family protein
AT5G60510	None	Undecaprenyl pyrophosphate synthetase family protein
AT1G26710	None	unknown protein; BEST Arabidopsis thaliana protein match is: unknown protein (TAIR:AT1G26720.1); Has 9 Blast hits to 9 proteins in 2 species: Archae - 0; Bacteria - 0; Metazoa - 0; Fungi - 0; Plants - 9; Viruses - 0; Other Eukaryotes - 0 (source: NCBI BLink).
AT1G24600	None	unknown protein; BEST Arabidopsis thaliana protein match is: unknown protein (TAIR:AT1G67920.1); Has 18 Blast hits to 18 proteins in 5 species: Archae - 0; Bacteria - 0; Metazoa - 0; Fungi - 0; Plants - 18; Viruses - 0; Other Eukaryotes - 0 (source: NCBI BLink).
AT2G42180	None	unknown protein; BEST Arabidopsis thaliana protein match is: unknown protein (TAIR:AT3G57950.1); Has 35333 Blast hits to 34131 proteins in 2444 species: Archae - 798; Bacteria - 22429; Metazoa - 974; Fungi - 991; Plants - 531; Viruses - 0; Other Eukaryotes - 9610 (source: NCBI BLink).
AT1G15385	None	unknown protein; CONTAINS InterPro DOMAIN/s: Protein of unknown function DUF761, plant (InterPro:IPR008480); Has 6 Blast hits to 6 proteins in 3 species: Archae - 0; Bacteria - 0; Metazoa - 0; Fungi - 0; Plants - 6; Viruses - 0; Other Eukaryotes - 0 (source: NCBI BLink).
AT4G06639	None	unknown protein; FUNCTIONS IN: molecular_function unknown; INVOLVED IN: biological_process unknown; LOCATED IN: cellular_component unknown; Has 0 Blast hits to 0 proteins in 0 species (source: NCBI BLink).
AT3G57950	None	unknown protein; FUNCTIONS IN: molecular_function unknown; INVOLVED IN: biological_process unknown; LOCATED IN: chloroplast; EXPRESSED IN: 9 plant structures; EXPRESSED DURING: 4 anthesis, C globular stage, petal differentiation and expansion stage; BEST Arabidopsis thaliana protein match is: unknown protein (TAIR:AT2G42180.1); Has 81 Blast hits to 81 proteins in 11 species: Archae - 0; Bacteria …
AT1G26720	None	unknown protein; FUNCTIONS IN: molecular_function unknown; INVOLVED IN: biological_process unknown; LOCATED IN: endomembrane system; BEST Arabidopsis thaliana protein match is: unknown protein (TAIR:AT1G26710.1); Has 9 Blast hits to 9 proteins in 2 species: Archae - 0; Bacteria - 0; Metazoa - 0; Fungi - 0; Plants - 9; Viruses - 0; Other Eukaryotes - 0 (source: NCBI BLink).
AT3G13130	None	unknown protein; FUNCTIONS IN: molecular_function unknown; INVOLVED IN: biological_process unknown; LOCATED IN: endomembrane system; EXPRESSED IN: male gametophyte; Has 140 Blast hits to 132 proteins in 41 species: Archae - 2; Bacteria - 4; Metazoa - 29; Fungi - 20; Plants - 51; Viruses - 0; Other Eukaryotes - 34 (source: NCBI BLink).
AT1G68875	None	unknown protein; FUNCTIONS IN: molecular_function unknown; INVOLVED IN: biological_process unknown; LOCATED IN: endomembrane system; EXPRESSED IN: petal, leaf whorl, sepal, flower, stamen; EXPRESSED DURING: 4 anthesis, petal differentiation and expansion stage; Has 4 Blast hits to 4 proteins in 2 species: Archae - 0; Bacteria - 0; Metazoa - 0; Fungi - 0; Plants - 4; Viruses - 0; Other Eukaryotes …
AT1G28375	None	unknown protein; FUNCTIONS IN: molecular_function unknown; INVOLVED IN: biological_process unknown; LOCATED IN: endomembrane system; EXPRESSED IN: petal, leaf whorl, sepal, flower; EXPRESSED DURING: 4 anthesis, petal differentiation and expansion stage; Has 8 Blast hits to 8 proteins in 2 species: Archae - 0; Bacteria - 0; Metazoa - 0; Fungi - 0; Plants - 8; Viruses - 0; Other Eukaryotes - 0 (sou…
AT4G19620	None	unknown protein; Has 4 Blast hits to 4 proteins in 1 species: Archae - 0; Bacteria - 0; Metazoa - 0; Fungi - 0; Plants - 4; Viruses - 0; Other Eukaryotes - 0 (source: NCBI BLink).
AT1G43810	None	unknown protein; Has 6 Blast hits to 6 proteins in 2 species: Archae - 0; Bacteria - 0; Metazoa - 0; Fungi - 0; Plants - 6; Viruses - 0; Other Eukaryotes - 0 (source: NCBI BLink).
AT3G25050	XTH3	xyloglucan endotransglucosylase/hydrolase 3
AT5G16960	None	Zinc-binding dehydrogenase family protein

## Sheet: Table S2. PAL1 co-expression
Table S2. Co-expression list of PAL1.
Sequence	Description	PCC
AT2G30490	cinnamate-4-hydroxylase ATC4H, CYP73A5, REF3, C4H	0.836494
AT3G53260	phenylalanine ammonia-lyase 2 ATPAL2, PAL2	0.806119
AT5G05790	Duplicated homeodomain-like superfamily protein	0.757072
AT1G22410	Class-II DAHP synthetase family protein	0.692334
AT1G32100	pinoresinol reductase 1 ATPRR1, PRR1	0.690669
AT1G14040	EXS (ERD1/XPR1/SYG1) family protein	0.68629
AT1G28680	HXXXD-type acyl-transferase family protein	0.685007
AT4G36430	Peroxidase superfamily protein	0.681348
AT5G58320	Kinase interacting (KIP1-like) family protein	0.681247
AT3G51710	D-mannose binding lectin protein with Apple-like carbohydrate-binding domain	0.671469
AT5G35580	Protein kinase superfamily protein	0.660303
AT4G18630	Protein of unknown function (DUF688)	0.657418
AT2G30395	ovate family protein 17 ATOFP17, OFP17	0.6524
AT3G17420	glyoxysomal protein kinase 1 GPK1	0.651287
AT2G40890	cytochrome P450, family 98, subfamily A, polypeptide 3 CYP98A3	0.647512	The Arabidopsis REF8 gene encodes the 3-hydroxylase of phenylpropanoid metabolism.
AT3G06350	dehydroquinate dehydratase, putative / shikimate dehydrogenase, putative MEE32, EMB3004	0.641204
AT3G50030	ARM-repeat/Tetratricopeptide repeat (TPR)-like protein	0.638683
AT1G55365	unknown protein; FUNCTIONS IN: molecular_function unknown; INVOLVED IN: biological_process unknown; LOCATED IN: endomembrane system; BEST Arabidopsis thaliana protein match is: unknown protein (TAIR:AT3G13500.1); Has 29 Blast hits to 29 proteins in 6 species: Archae - 0; Bacteria - 0; Metazoa - 0; Fungi - 0; Plants - 29; Viruses - 0; Other Eukaryotes - 0	0.634868
AT4G34230	cinnamyl alcohol dehydrogenase 5 CAD5, ATCAD5, CAD-5	0.628593	CINNAMYL ALCOHOL DEHYDROGENASE-C and -D are the primary genes involved in lignin biosynthesis in the floral stem of Arabidopsis.
AT1G80820	cinnamoyl coa reductase CCR2, ATCCR2	0.624933	Cinnamoyl CoA reductase, the first committed enzyme of the lignin branch biosynthetic pathway: cloning, expression and phylogenetic relationships.
AT3G13650	Disease resistance-responsive (dirigent-like protein) family protein	0.622591
AT4G34050	S-adenosyl-L-methionine-dependent methyltransferases superfamily protein CCoAOMT1	0.620879
AT2G30400	ovate family protein 2 OFP2, ATOFP2	0.617676
AT4G39780	Integrase-type DNA-binding superfamily protein	0.616119
AT1G51680	4-coumarate:CoA ligase 1 4CL1, AT4CL1, 4CL.1	0.609514	Identification of 4-coumarate:coenzyme A ligase (4CL) substrate recognition domains.
AT3G49690	myb domain protein 84 MYB84, RAX3, ATMYB84	0.609201
AT4G31110	Wall-associated kinase family protein	0.607312
AT5G24310	ABL interactor-like protein 3 ABIL3	0.606018
AT1G64700	unknown protein; FUNCTIONS IN: molecular_function unknown; INVOLVED IN: N-terminal protein myristoylation; LOCATED IN: cellular_component unknown; EXPRESSED IN: 17 plant structures; EXPRESSED DURING: 11 growth stages; BEST Arabidopsis thaliana protein match is: unknown protein (TAIR:AT3G61920.1); Has 48 Blast hits to 47 proteins in 7 species: Archae - 0; Bacteria - 0; Metazoa - 0; Fungi - 0; Plan…	0.603
AT1G73165	CLAVATA3/ESR-RELATED 1 CLE1	0.595648
AT2G36880	methionine adenosyltransferase 3 MAT3	0.592738
AT5G48930	hydroxycinnamoyl-CoA shikimate/quinate hydroxycinnamoyl transferase HCT	0.589046
AT4G18450	Integrase-type DNA-binding superfamily protein	0.585917
AT2G28260	cyclic nucleotide-gated channel 15 CNGC15, ATCNGC15	0.583271
AT1G14370	protein kinase 2A APK2A, PBL2	0.582362
AT1G48850	chorismate synthase, putative / 5-enolpyruvylshikimate-3-phosphate phospholyase, putative EMB1144	0.58111
AT3G28600	P-loop containing nucleoside triphosphate hydrolases superfamily protein	0.574736
AT3G59740	Concanavalin A-like lectin protein kinase family protein	0.574106
AT5G40000	P-loop containing nucleoside triphosphate hydrolases superfamily protein	0.570706
AT2G05910	Protein of unknown function (DUF567)	0.568513
AT1G12140	flavin-monooxygenase glucosinolate S-oxygenase 5 FMO GS-OX5	0.567338
AT1G22360	UDP-glucosyl transferase 85A2 UGT85A2, AtUGT85A2	0.566472
AT3G52450	plant U-box 22 PUB22	0.56403
AT5G46590	NAC domain containing protein 96 anac096, NAC096	0.560518
AT1G27620	HXXXD-type acyl-transferase family protein	0.559086
AT3G02360	6-phosphogluconate dehydrogenase family protein	0.553202
AT1G70130	Concanavalin A-like lectin protein kinase family protein	0.552293
AT3G61820	Eukaryotic aspartyl protease family protein	0.55012
AT4G03490	Ankyrin repeat family protein	0.549975
AT5G03700	D-mannose binding lectin protein with Apple-like carbohydrate-binding domain	0.548807
AT5G07310	Integrase-type DNA-binding superfamily protein	0.545685
AT4G27970	SLAC1 homologue 2 SLAH2	0.543439
AT1G24480	S-adenosyl-L-methionine-dependent methyltransferases superfamily protein	0.543028
AT2G41810	Protein of unknown function, DUF642	0.541905
AT2G29640	JOSEPHIN-like protein JOSL	0.541718
AT4G37730	basic leucine-zipper 7 AtbZIP7, bZIP7	0.538405
AT1G69790	Protein kinase superfamily protein	0.537129
AT2G39660	botrytis-induced kinase1 BIK1	0.53578
AT5G45100	SBP (S-ribonuclease binding protein) family protein	0.533862
AT1G80520	Sterile alpha motif (SAM) domain-containing protein	0.528334
AT1G15950	cinnamoyl coa reductase 1 CCR1, IRX4, ATCCR1	0.525528
AT3G59220	pirin PRN, PRN1, ATPIRIN1	0.523379
AT2G28500	LOB domain-containing protein 11 LBD11	0.522456
AT3G53780	RHOMBOID-like protein 4 RBL4, ATRBL4	0.522409
AT4G17980	NAC domain containing protein 71 anac071, NAC071	0.520347
AT4G33160	F-box family protein	0.513699
AT4G25410	basic helix-loop-helix (bHLH) DNA-binding superfamily protein	0.512932
AT3G25900	Homocysteine S-methyltransferase family protein ATHMT-1, HMT-1	0.511658
